# Supplementary material for: Association between Branched-Chain Amino Acid Intake and Physical Function among Chinese Community-Dwelling Elderly Residents
Source: Nutrients. 2022 Oct 18;14(20):4367. doi: 10.3390/nu14204367 (PMC9611152; doi:10.3390/nu14204367)
Supplement: Supplementary file 1 [file nutrients-14-04367-s001.zip]

Archive with 1 entries (1 files):
- nutrients-1894108-supplementary.pdf
